# Supplementary material for: Dorsomorphin attenuates ABCG2-mediated multidrug resistance in colorectal cancer
Source: Front Pharmacol. 2024 May 24;15:1393693. doi: 10.3389/fphar.2024.1393693 (PMC11157230; doi:10.3389/fphar.2024.1393693)
Supplement: Supplementary file 1 [file DataSheet3.ZIP]

Archive with 3 entries (2 files):
- Original western blot images/
- Original western blot images/ABCG2 in Figure 3 is right side..tif
- Original western blot images/Beta-actin in Figure 3 is right side..tif
