# Supplementary material for: Dorsomorphin attenuates ABCG2-mediated multidrug resistance in colorectal cancer
Source: Front Pharmacol. 2024 May 24;15:1393693. doi: 10.3389/fphar.2024.1393693 (PMC11157230; doi:10.3389/fphar.2024.1393693)
Supplement: Supplementary file 2 [file DataSheet1.ZIP]

Archive with 90 entries (81 files):
- Raw Data 1/
- Raw Data 1/Figure 1 and Table 1 /
- Raw Data 1/Figure 1 and Table 1 /Cisplatin 1.xlsx
- Raw Data 1/Figure 1 and Table 1 /Cisplatin 2.xlsx
- Raw Data 1/Figure 1 and Table 1 /Cisplatin 3.xlsx
- Raw Data 1/Figure 1 and Table 1 /Dorsomorphin S1-M1-80 sgABCG2 and Vector.xlsx
- Raw Data 1/Figure 1 and Table 1 /Doxorubicin 1.xlsx
- Raw Data 1/Figure 1 and Table 1 /Doxorubicin 2.xlsx
- Raw Data 1/Figure 1 and Table 1 /Doxorubicin 3.xlsx
- Raw Data 1/Figure 1 and Table 1 /Mitoxantrone 1.xlsx
- Raw Data 1/Figure 1 and Table 1 /Mitoxantrone 2.xlsx
- Raw Data 1/Figure 1 and Table 1 /Mitoxantrone 3.xlsx
- Raw Data 1/Figure 1 and Table 1 /Summary of MTT IC50 values.xlsx
- Raw Data 1/Figure 2/
- Raw Data 1/Figure 2/Drug accumulation in fluorescence microscopy/
- Raw Data 1/Figure 2/Drug accumulation in fluorescence microscopy/Doxorubicin +Dorsomorphin 0.3μM S1-M1-80 sgABCG2.png
- Raw Data 1/Figure 2/Drug accumulation in fluorescence microscopy/Doxorubicin +Dorsomorphin 0.3μM S1-M1-80 Vector.png
- Raw Data 1/Figure 2/Drug accumulation in fluorescence microscopy/Doxorubicin +Dorsomorphin 1μM S1-M1-80 sgABCG2.png
- Raw Data 1/Figure 2/Drug accumulation in fluorescence microscopy/Doxorubicin +Dorsomorphin 1μM S1-M1-80 Vector.png
- Raw Data 1/Figure 2/Drug accumulation in fluorescence microscopy/Doxorubicin +KU55933 1μM S1-M1-80 sgABCG2.png
- Raw Data 1/Figure 2/Drug accumulation in fluorescence microscopy/Doxorubicin S1-M1-80 sgABCG2.png
- Raw Data 1/Figure 2/Drug accumulation in fluorescence microscopy/Doxorubicin S1-M1-80 Vector.png
- Raw Data 1/Figure 2/Drug accumulation in fluorescence microscopy/Doxorubicin+KU55933 1μM S1-M1-80 Vector.png
- Raw Data 1/Figure 2/Drug accumulation in fluorescence microscopy/Mitoxantrone +Dorsomorphin 0.3μM S1-M1-80 sgABCG2.png
- Raw Data 1/Figure 2/Drug accumulation in fluorescence microscopy/Mitoxantrone +Dorsomorphin 0.3μM S1-M1-80 Vector.png
- Raw Data 1/Figure 2/Drug accumulation in fluorescence microscopy/Mitoxantrone +Dorsomorphin 1μM S1-M1-80 sgABCG2.png
- Raw Data 1/Figure 2/Drug accumulation in fluorescence microscopy/Mitoxantrone +Dorsomorphin 1μM S1-M1-80 Vector.png
- Raw Data 1/Figure 2/Drug accumulation in fluorescence microscopy/Mitoxantrone S1-M1-80 sgABCG2.png
- Raw Data 1/Figure 2/Drug accumulation in fluorescence microscopy/Mitoxantrone S1-M1-80 Vector.png
- Raw Data 1/Figure 2/Drug accumulation in fluorescence microscopy/Mitoxantrone+KU55933 1μM S1-M1-80 sgABCG2.png
- Raw Data 1/Figure 2/Drug accumulation in fluorescence microscopy/Mitoxantrone+KU55933 1μM S1-M1-80 Vector.png
- Raw Data 1/Figure 2/Drug accumulation in fluorescence microscopy/Rhodamine123 +Dorsomorphin 0.3μM S1-M1-80 sgABCG2.png
- Raw Data 1/Figure 2/Drug accumulation in fluorescence microscopy/Rhodamine123 +Dorsomorphin 0.3μM S1-M1-80 Vector.png
- Raw Data 1/Figure 2/Drug accumulation in fluorescence microscopy/Rhodamine123 +Dorsomorphin 1μM S1-M1-80 sgABCG2.png
- Raw Data 1/Figure 2/Drug accumulation in fluorescence microscopy/Rhodamine123 +Dorsomorphin 1μM S1-M1-80 Vector.png
- Raw Data 1/Figure 2/Drug accumulation in fluorescence microscopy/Rhodamine123 +KU55933 1μM S1-M1-80 sgABCG2.png
- Raw Data 1/Figure 2/Drug accumulation in fluorescence microscopy/Rhodamine123 +KU55933 1μM S1-M1-80 Vector.png
- Raw Data 1/Figure 2/Drug accumulation in fluorescence microscopy/Rhodamine123 S1-M1-80 sgABCG2.png
- Raw Data 1/Figure 2/Drug accumulation in fluorescence microscopy/Rhodamine123 S1-M1-80 Vector.png
- Raw Data 1/Figure 2/Flow cytometry data/
- Raw Data 1/Figure 2/Flow cytometry data/S1-M1-80 Vector Doxorubicin/
- Raw Data 1/Figure 2/Flow cytometry data/S1-M1-80 Vector Doxorubicin/V2 0 11.11 1.fcs
- Raw Data 1/Figure 2/Flow cytometry data/S1-M1-80 Vector Doxorubicin/V2 0 11.11 2.fcs
- Raw Data 1/Figure 2/Flow cytometry data/S1-M1-80 Vector Doxorubicin/V2 0 11.11 3.fcs
- Raw Data 1/Figure 2/Flow cytometry data/S1-M1-80 Vector Doxorubicin/V2 D0.3 11.11 1.fcs
- Raw Data 1/Figure 2/Flow cytometry data/S1-M1-80 Vector Doxorubicin/V2 D0.3 11.11 2.fcs
- Raw Data 1/Figure 2/Flow cytometry data/S1-M1-80 Vector Doxorubicin/V2 D0.3 11.11 3.fcs
- Raw Data 1/Figure 2/Flow cytometry data/S1-M1-80 Vector Doxorubicin/V2 D1 11.11 1.fcs
- Raw Data 1/Figure 2/Flow cytometry data/S1-M1-80 Vector Doxorubicin/V2 D1 11.11 2.fcs
- Raw Data 1/Figure 2/Flow cytometry data/S1-M1-80 Vector Doxorubicin/V2 D1 11.11 3.fcs
- Raw Data 1/Figure 2/Flow cytometry data/S1-M1-80 Vector Doxorubicin/V2 KU1 11.11 1.fcs
- Raw Data 1/Figure 2/Flow cytometry data/S1-M1-80 Vector Doxorubicin/V2 KU1 11.11 2.fcs
- Raw Data 1/Figure 2/Flow cytometry data/S1-M1-80 Vector Doxorubicin/V2 KU1 11.11 3.fcs
- Raw Data 1/Figure 2/Flow cytometry data/S1-M1-80 Vector Mitoxantrone/
- Raw Data 1/Figure 2/Flow cytometry data/S1-M1-80 Vector Mitoxantrone/V2 0 11.11 1.fcs
- Raw Data 1/Figure 2/Flow cytometry data/S1-M1-80 Vector Mitoxantrone/V2 0 11.11 2.fcs
- Raw Data 1/Figure 2/Flow cytometry data/S1-M1-80 Vector Mitoxantrone/V2 0 11.11 3.fcs
- Raw Data 1/Figure 2/Flow cytometry data/S1-M1-80 Vector Mitoxantrone/V2 D0.3 11.11 1.fcs
- Raw Data 1/Figure 2/Flow cytometry data/S1-M1-80 Vector Mitoxantrone/V2 D0.3 11.11 2.fcs
- Raw Data 1/Figure 2/Flow cytometry data/S1-M1-80 Vector Mitoxantrone/V2 D0.3 11.11 3.fcs
- Raw Data 1/Figure 2/Flow cytometry data/S1-M1-80 Vector Mitoxantrone/V2 D1 11.11 1.fcs
- Raw Data 1/Figure 2/Flow cytometry data/S1-M1-80 Vector Mitoxantrone/V2 D1 11.11 2.fcs
- Raw Data 1/Figure 2/Flow cytometry data/S1-M1-80 Vector Mitoxantrone/V2 D1 11.11 3.fcs
- Raw Data 1/Figure 2/Flow cytometry data/S1-M1-80 Vector Mitoxantrone/V2 KU1 11.11 1.fcs
- Raw Data 1/Figure 2/Flow cytometry data/S1-M1-80 Vector Mitoxantrone/V2 KU1 11.11 2.fcs
- Raw Data 1/Figure 2/Flow cytometry data/S1-M1-80 Vector Mitoxantrone/V2 KU1 11.11 3.fcs
- Raw Data 1/Figure 2/Flow cytometry data/S1-M1-80 Vector Rhodamine123/
- Raw Data 1/Figure 2/Flow cytometry data/S1-M1-80 Vector Rhodamine123/V2 0 12.4 1.fcs
- Raw Data 1/Figure 2/Flow cytometry data/S1-M1-80 Vector Rhodamine123/V2 0 12.4 2.fcs
- Raw Data 1/Figure 2/Flow cytometry data/S1-M1-80 Vector Rhodamine123/V2 0 12.4 3.fcs
- Raw Data 1/Figure 2/Flow cytometry data/S1-M1-80 Vector Rhodamine123/V2 D0.3 12.4 1.fcs
- Raw Data 1/Figure 2/Flow cytometry data/S1-M1-80 Vector Rhodamine123/V2 D0.3 12.4 2.fcs
- Raw Data 1/Figure 2/Flow cytometry data/S1-M1-80 Vector Rhodamine123/V2 D0.3 12.4 3.fcs
- Raw Data 1/Figure 2/Flow cytometry data/S1-M1-80 Vector Rhodamine123/V2 D1 12.4 1.fcs
- Raw Data 1/Figure 2/Flow cytometry data/S1-M1-80 Vector Rhodamine123/V2 D1 12.4 2.fcs
- Raw Data 1/Figure 2/Flow cytometry data/S1-M1-80 Vector Rhodamine123/V2 D1 12.4 3.fcs
- Raw Data 1/Figure 2/Flow cytometry data/S1-M1-80 Vector Rhodamine123/V2 KU1 12.4 1.fcs
- Raw Data 1/Figure 2/Flow cytometry data/S1-M1-80 Vector Rhodamine123/V2 KU1 12.4 2.fcs
- Raw Data 1/Figure 2/Flow cytometry data/S1-M1-80 Vector Rhodamine123/V2 KU1 12.4 3.fcs
- Raw Data 1/Figure 2/Flow quantification of drug accumulation.xlsx
- Raw Data 1/Figure 2/S1-M1-80 sgABCG2 Dox.png
- Raw Data 1/Figure 2/S1-M1-80 sgABCG2 Mito.png
- Raw Data 1/Figure 2/S1-M1-80 sgABCG2 Rho.png
- Raw Data 1/Figure 2/S1-M1-80 Vector Dox.png
- Raw Data 1/Figure 2/S1-M1-80 Vector Mito.png
- Raw Data 1/Figure 2/S1-M1-80 Vector Rho.png
- Raw Data 1/Figure 3/
- Raw Data 1/Figure 3/Molecular docking1.png
- Raw Data 1/Figure 3/Molecular docking2.png
- Raw Data 1/Figure 3/Original Images for Blots.pptx
