# Supplementary material for: Dorsomorphin attenuates ABCG2-mediated multidrug resistance in colorectal cancer
Source: Front Pharmacol. 2024 May 24;15:1393693. doi: 10.3389/fphar.2024.1393693 (PMC11157230; doi:10.3389/fphar.2024.1393693)
Supplement: Supplementary file 2 [file DataSheet1.ZIP › Raw Data 1/Figure 1 and Table 1 /Cisplatin 1.xlsx]

## Sheet: Sheet1
	Cisplatin/μM	0			1μM KU55933			0.3μM Dorsomorphin			1μM Dorsomorphin
	0	0.904	0.914	1.001	0.882	0.902	0.855	0.827	0.744	0.748	0.67	0.658	0.681
	0.3	0.898	0.872	0.882	0.805	0.873	0.828	0.72	0.725	0.683	0.632	0.631	0.643
	1	0.87	0.84	0.841	0.792	0.794	0.77	0.658	0.646	0.627	0.577	0.581	0.615
	3	0.834	0.801	0.826	0.775	0.753	0.759	0.621	0.625	0.612	0.577	0.57	0.593
	10	0.724	0.646	0.701	0.64	0.694	0.689	0.514	0.497	0.512	0.481	0.511	0.505
	30	0.445	0.442	0.472	0.482	0.481	0.479	0.417	0.412	0.373	0.386	0.383	0.389
	100	0.094	0.099	0.089	0.127	0.114	0.11	0.103	0.094	0.098	0.109	0.107	0.117
		S1-M1-80 Vector
	Cisplatin/μM	0			1μM KU55933			0.3μM Dorsomorphin			1μM Dorsomorphin
	0	1.277	1.275	1.289	1.11	1.167	0.995	0.943	0.933	0.928	0.855	0.845	0.834
	0.3	1.216	1.216	1.255	0.972	0.984	1.006	0.9	0.91	0.91	0.774	0.762	0.737
	1	0.975	1.007	0.986	0.926	0.816	0.852	0.729	0.686	0.673	0.594	0.597	0.578
	3	0.873	0.881	0.886	0.825	0.764	0.765	0.635	0.617	0.624	0.502	0.563	0.509
	10	0.78	0.712	0.698	0.63	0.615	0.591	0.578	0.52	0.561	0.434	0.446	0.432
	30	0.653	0.577	0.614	0.549	0.54	0.544	0.488	0.441	0.449	0.369	0.389	0.39
	100	0.132	0.126	0.121	0.17	0.125	0.142	0.123	0.14	0.126	0.148	0.133	0.141
		S1-M1-80 sgABCG2
