# Supplementary material for: Dorsomorphin attenuates ABCG2-mediated multidrug resistance in colorectal cancer
Source: Front Pharmacol. 2024 May 24;15:1393693. doi: 10.3389/fphar.2024.1393693 (PMC11157230; doi:10.3389/fphar.2024.1393693)
Supplement: Supplementary file 2 [file DataSheet1.ZIP › Raw Data 1/Figure 1 and Table 1 /Cisplatin 2.xlsx]

## Sheet: Sheet1
	Cisplatin/μM	0			1μM KU55933			0.3μM Dorsomorphin			1μM Dorsomorphin
	0	0.828	0.835	0.804	0.815	0.805	0.769	0.809	0.836	0.81	0.625	0.629	0.622
	0.3	0.828	0.859	0.795	0.793	0.759	0.805	0.783	0.784	0.744	0.587	0.571	0.549
	1	0.816	0.781	0.767	0.732	0.682	0.749	0.749	0.769	0.666	0.533	0.538	0.544
	3	0.718	0.68	0.696	0.657	0.654	0.654	0.689	0.665	0.637	0.485	0.485	0.512
	10	0.6	0.574	0.571	0.549	0.513	0.527	0.56	0.552	0.584	0.409	0.438	0.408
	30	0.415	0.418	0.423	0.403	0.405	0.411	0.421	0.416	0.427	0.298	0.302	0.311
	100	0.155	0.15	0.174	0.194	0.174	0.223	0.152	0.141	0.156	0.162	0.159	0.161
		S1-M1-80 Vector
	Cisplatin/μM	0			1μM KU55933			0.3μM Dorsomorphin			1μM Dorsomorphin
	0	1.411	1.409	1.419	1.413	1.423	1.418	1.285	1.292	1.296	1.377	1.343	1.354
	0.3	1.254	1.234	1.341	1.339	1.374	1.365	1.273	1.303	1.261	1.296	1.227	1.217
	1	1.211	1.163	1.158	1.231	1.202	1.166	1.179	1.17	1.037	1.127	1.164	1.237
	3	1.176	1.047	1.076	1.159	1.224	1.167	1.089	1.052	1.057	0.899	1.082	0.976
	10	1.071	1.119	1.063	1.05	1.033	0.93	0.892	0.893	0.853	0.804	0.891	0.893
	30	0.678	0.698	0.681	0.671	0.676	0.669	0.624	0.607	0.617	0.589	0.587	0.567
	100	0.349	0.347	0.344	0.395	0.401	0.397	0.321	0.339	0.333	0.378	0.369	0.365
		S1-M1-80 sgABCG2
