# Supplementary material for: Dorsomorphin attenuates ABCG2-mediated multidrug resistance in colorectal cancer
Source: Front Pharmacol. 2024 May 24;15:1393693. doi: 10.3389/fphar.2024.1393693 (PMC11157230; doi:10.3389/fphar.2024.1393693)
Supplement: Supplementary file 2 [file DataSheet1.ZIP › Raw Data 1/Figure 1 and Table 1 /Cisplatin 3.xlsx]

## Sheet: Sheet1
	Cisplatin/μM	0			1μM KU55933			0.3μM Dorsomorphin			1μM Dorsomorphin
	0	0.698	0.688	0.703	0.67	0.658	0.675	0.683	0.662	0.687	0.484	0.48	0.466
	0.3	0.616	0.609	0.624	0.628	0.616	0.638	0.625	0.607	0.619	0.363	0.361	0.37
	1	0.508	0.517	0.519	0.57	0.55	0.539	0.506	0.487	0.499	0.361	0.334	0.347
	3	0.457	0.452	0.483	0.508	0.489	0.536	0.49	0.483	0.487	0.297	0.318	0.323
	10	0.353	0.324	0.378	0.354	0.327	0.317	0.375	0.365	0.35	0.275	0.274	0.252
	30	0.138	0.114	0.147	0.205	0.187	0.192	0.146	0.169	0.155	0.124	0.121	0.101
	100	0.096	0.097	0.101	0.16	0.123	0.113	0.093	0.099	0.1	0.095	0.082	0.097
		S1-M1-80 Vector
	Cisplatin/μM	0			1μM KU55933			0.3μM Dorsomorphin			1μM Dorsomorphin
	0	0.664	0.67	0.661	0.587	0.615	0.59	0.558	0.566	0.555	0.521	0.511	0.518
	0.3	0.63	0.632	0.633	0.542	0.564	0.558	0.453	0.454	0.497	0.433	0.444	0.438
	1	0.54	0.566	0.537	0.521	0.514	0.487	0.403	0.414	0.428	0.397	0.365	0.361
	3	0.483	0.51	0.52	0.484	0.498	0.461	0.356	0.384	0.399	0.325	0.339	0.332
	10	0.419	0.423	0.429	0.358	0.343	0.359	0.3	0.297	0.323	0.291	0.293	0.273
	30	0.32	0.31	0.3	0.301	0.278	0.261	0.259	0.253	0.296	0.23	0.252	0.241
	100	0.086	0.086	0.084	0.069	0.084	0.088	0.082	0.084	0.093	0.091	0.096	0.084
		S1-M1-80 sgABCG2
