# Supplementary material for: Dorsomorphin attenuates ABCG2-mediated multidrug resistance in colorectal cancer
Source: Front Pharmacol. 2024 May 24;15:1393693. doi: 10.3389/fphar.2024.1393693 (PMC11157230; doi:10.3389/fphar.2024.1393693)
Supplement: Supplementary file 2 [file DataSheet1.ZIP › Raw Data 1/Figure 1 and Table 1 /Dorsomorphin S1-M1-80 sgABCG2 and Vector.xlsx]

## Sheet: Sheet1
	浓度/μM	Dorsomorphin
	0	0.817	0.82	0.83	1.292	1.331	1.332
	0.01	0.846	0.818	0.831	1.312	1.363	1.242
	0.03	0.853	0.834	0.851	1.316	1.307	1.306
	0.1	0.846	0.867	0.831	1.298	1.247	1.271
	0.3	0.829	0.844	0.87	1.287	1.246	1.246
	1	0.757	0.759	0.826	1.076	1.05	1.01
		S1-M1-80 Vector			S1-M1-80 sgABCG2
