# Supplementary material for: Dorsomorphin attenuates ABCG2-mediated multidrug resistance in colorectal cancer
Source: Front Pharmacol. 2024 May 24;15:1393693. doi: 10.3389/fphar.2024.1393693 (PMC11157230; doi:10.3389/fphar.2024.1393693)
Supplement: Supplementary file 2 [file DataSheet1.ZIP › Raw Data 1/Figure 1 and Table 1 /Doxorubicin 1.xlsx]

## Sheet: Sheet1
	Doxorubicin/μM	0			1μM KU55933			0.3μM Dorsomorphin			1μM Dorsomorphin
	0	0.702	0.71	0.725	0.725	0.713	0.71	0.776	0.807	0.758	0.613	0.608	0.608
	0.03	0.683	0.677	0.697	0.615	0.63	0.646	0.755	0.752	0.751	0.586	0.584	0.577
	0.1	0.654	0.646	0.647	0.594	0.585	0.556	0.723	0.701	0.744	0.486	0.516	0.488
	0.3	0.651	0.639	0.644	0.589	0.548	0.538	0.694	0.706	0.718	0.431	0.426	0.443
	1	0.615	0.627	0.626	0.421	0.406	0.428	0.624	0.634	0.589	0.306	0.35	0.382
	3	0.619	0.614	0.579	0.276	0.275	0.269	0.491	0.54	0.484	0.281	0.27	0.255
	10	0.412	0.401	0.399	0.184	0.199	0.185	0.212	0.245	0.22	0.179	0.18	0.19
	30	0.188	0.215	0.179	0.156	0.157	0.157	0.203	0.157	0.176	0.12	0.129	0.141
		S1-M1-80 Vector
	Doxorubicin/μM	0			1μM KU55933			0.3μM Dorsomorphin			1μM Dorsomorphin
	0	1.335	1.448	1.55	1.335	1.319	1.432	1.295	1.261	1.268	1.075	1.185	1.043
	0.03	1.315	1.359	1.394	1.258	1.311	1.288	1.236	1.196	1.23	0.97	0.976	0.918
	0.1	1.17	1.257	1.284	1.188	1.232	1.153	1.06	1.106	1.145	0.798	0.883	0.796
	0.3	0.879	0.948	1.048	0.894	0.966	1.038	0.763	0.874	0.826	0.644	0.632	0.644
	1	0.684	0.673	0.709	0.68	0.705	0.668	0.587	0.569	0.574	0.508	0.504	0.487
	3	0.603	0.607	0.679	0.609	0.644	0.615	0.556	0.569	0.543	0.477	0.472	0.475
	10	0.544	0.513	0.551	0.511	0.51	0.526	0.523	0.52	0.53	0.469	0.457	0.45
	30	0.493	0.499	0.481	0.487	0.483	0.471	0.491	0.428	0.486	0.444	0.446	0.454
		S1-M1-80 sgABCG2
