# Supplementary material for: Dorsomorphin attenuates ABCG2-mediated multidrug resistance in colorectal cancer
Source: Front Pharmacol. 2024 May 24;15:1393693. doi: 10.3389/fphar.2024.1393693 (PMC11157230; doi:10.3389/fphar.2024.1393693)
Supplement: Supplementary file 2 [file DataSheet1.ZIP › Raw Data 1/Figure 1 and Table 1 /Mitoxantrone 1.xlsx]

## Sheet: Sheet1
	Mitoxantrone/μM	0			1μM KU55933			0.3μM Dorsomorphin			1μM Dorsomorphin
	0	0.729	0.725	0.721	0.685	0.655	0.683	0.735	0.799	0.757	0.639	0.6	0.646
	0.1	0.733	0.702	0.709	0.555	0.582	0.577	0.695	0.68	0.65	0.5	0.526	0.552
	0.3	0.67	0.676	0.658	0.509	0.512	0.505	0.62	0.633	0.636	0.464	0.462	0.469
	1	0.669	0.671	0.667	0.421	0.425	0.419	0.599	0.597	0.639	0.424	0.426	0.432
	3	0.626	0.634	0.651	0.251	0.277	0.296	0.478	0.487	0.508	0.278	0.265	0.278
	10	0.53	0.52	0.513	0.203	0.17	0.191	0.352	0.316	0.337	0.232	0.205	0.235
	30	0.316	0.346	0.313	0.135	0.141	0.148	0.183	0.186	0.185	0.151	0.15	0.147
	100	0.28	0.289	0.287	0.058	0.059	0.061	0.069	0.061	0.068	0.064	0.07	0.073
		S1-M1-80 Vector
	Mitoxantrone/μM	0			1μM KU55933			0.3μM Dorsomorphin			1μM Dorsomorphin
	0	1.717	1.652	1.843	1.614	1.571	1.52	1.667	1.675	1.656	1.207	1.343	1.192
	0.03	1.572	1.612	1.597	1.477	1.443	1.454	1.542	1.595	1.486	1.161	1.164	1.153
	0.1	1.583	1.563	1.555	1.449	1.383	1.406	1.441	1.5	1.437	1.089	1.099	1.1
	0.3	1.238	1.234	1.445	1.123	1.065	1.149	0.943	1.025	1.144	0.716	0.636	0.598
	1	0.749	0.747	0.85	0.772	0.716	0.695	0.628	0.623	0.572	0.441	0.481	0.461
	3	0.488	0.523	0.581	0.493	0.481	0.461	0.543	0.443	0.447	0.388	0.393	0.405
	10	0.108	0.097	0.157	0.145	0.123	0.131	0.138	0.166	0.136	0.2	0.183	0.202
	30	0.082	0.087	0.082	0.087	0.084	0.081	0.085	0.087	0.096	0.091	0.09	0.077
		S1-M1-80 sgABCG2
