# Supplementary material for: Dorsomorphin attenuates ABCG2-mediated multidrug resistance in colorectal cancer
Source: Front Pharmacol. 2024 May 24;15:1393693. doi: 10.3389/fphar.2024.1393693 (PMC11157230; doi:10.3389/fphar.2024.1393693)
Supplement: Supplementary file 2 [file DataSheet1.ZIP › Raw Data 1/Figure 1 and Table 1 /Mitoxantrone 2.xlsx]

## Sheet: Sheet1
	Mitoxantrone/μM	0			1μM KU55933			0.3μM Dorsomorphin			1μM Dorsomorphin
	0	0.7	0.731	0.737	0.69	0.666	0.654	0.751	0.724	0.711	0.635	0.588	0.639
	0.1	0.694	0.672	0.677	0.599	0.545	0.565	0.666	0.666	0.677	0.521	0.526	0.511
	0.3	0.669	0.636	0.668	0.517	0.514	0.509	0.608	0.624	0.658	0.469	0.453	0.48
	1	0.666	0.63	0.64	0.417	0.423	0.419	0.593	0.591	0.583	0.429	0.431	0.414
	3	0.621	0.632	0.593	0.238	0.257	0.278	0.479	0.5	0.534	0.289	0.267	0.287
	10	0.531	0.48	0.519	0.18	0.197	0.197	0.341	0.356	0.346	0.213	0.211	0.204
	30	0.386	0.389	0.376	0.145	0.128	0.134	0.191	0.194	0.193	0.146	0.144	0.143
	100	0.24	0.237	0.246	0.073	0.057	0.062	0.066	0.07	0.067	0.07	0.063	0.068
		S1-M1-80 Vector
	Mitoxantrone/μM	0			1μM KU55933			0.3μM Dorsomorphin			1μM Dorsomorphin
	0	1.913	1.935	1.965	1.834	1.864	1.779	1.841	1.938	1.949	1.881	1.865	1.825
	0.03	1.675	1.605	1.742	1.735	1.752	1.788	1.819	1.641	1.717	1.526	1.51	1.404
	0.1	1.574	1.696	1.536	1.659	1.616	1.476	1.629	1.585	1.565	1.377	1.312	1.397
	0.3	1.345	1.437	1.352	1.324	1.502	1.496	1.493	1.586	1.511	1.12	1.24	1.207
	1	0.822	0.874	1.013	0.873	1.029	1.065	0.975	0.944	0.934	0.747	0.778	0.761
	3	0.481	0.503	0.466	0.474	0.427	0.449	0.363	0.316	0.436	0.469	0.491	0.47
	10	0.268	0.252	0.338	0.306	0.354	0.32	0.324	0.343	0.269	0.287	0.324	0.322
	30	0.096	0.089	0.079	0.092	0.105	0.106	0.082	0.076	0.103	0.1	0.109	0.115
		S1-M1-80 sgABCG2
