# Supplementary material for: Dorsomorphin attenuates ABCG2-mediated multidrug resistance in colorectal cancer
Source: Front Pharmacol. 2024 May 24;15:1393693. doi: 10.3389/fphar.2024.1393693 (PMC11157230; doi:10.3389/fphar.2024.1393693)
Supplement: Supplementary file 2 [file DataSheet1.ZIP › Raw Data 1/Figure 1 and Table 1 /Mitoxantrone 3.xlsx]

## Sheet: Sheet1
	Mitoxantrone/μM	0			1μM KU55933			0.3μM Dorsomorphin			1μM Dorsomorphin
	0	0.735	0.735	0.744	0.662	0.683	0.663	0.737	0.755	0.735	0.597	0.582	0.58
	0.1	0.714	0.71	0.706	0.564	0.55	0.573	0.716	0.71	0.706	0.521	0.523	0.551
	0.3	0.658	0.654	0.707	0.511	0.516	0.507	0.645	0.651	0.667	0.48	0.494	0.481
	1	0.662	0.661	0.628	0.431	0.414	0.412	0.592	0.584	0.638	0.432	0.435	0.415
	3	0.593	0.56	0.575	0.263	0.31	0.26	0.499	0.455	0.526	0.272	0.286	0.296
	10	0.52	0.49	0.47	0.208	0.183	0.174	0.308	0.338	0.353	0.212	0.228	0.211
	30	0.346	0.356	0.376	0.155	0.141	0.163	0.196	0.187	0.191	0.143	0.149	0.151
	100	0.231	0.219	0.213	0.058	0.054	0.057	0.069	0.077	0.064	0.065	0.059	0.07
		S1-M1-80 Vector
	Mitoxantrone/μM	0			1μM KU55933			0.3μM Dorsomorphin			1μM Dorsomorphin
	0	1.289	1.37	1.375	1.202	1.22	1.213	1.218	1.244	1.126	0.884	0.966	1.002
	0.03	1.256	1.201	1.287	1.165	1.121	1.137	1.079	0.983	0.94	0.803	0.813	0.857
	0.1	1.139	1.089	1.133	0.961	1.104	1.126	0.949	0.898	0.943	0.701	0.67	0.78
	0.3	1.079	1.027	0.97	0.914	0.888	0.776	0.636	0.722	0.628	0.563	0.513	0.585
	1	0.658	0.736	0.604	0.539	0.626	0.645	0.491	0.46	0.505	0.464	0.432	0.451
	3	0.561	0.614	0.524	0.53	0.521	0.535	0.475	0.443	0.456	0.432	0.401	0.414
	10	0.381	0.41	0.413	0.368	0.46	0.433	0.335	0.329	0.363	0.273	0.343	0.326
	30	0.08	0.079	0.086	0.078	0.082	0.084	0.087	0.091	0.103	0.087	0.094	0.092
		S1-M1-80 sgABCG2
