# Supplementary material for: Dorsomorphin attenuates ABCG2-mediated multidrug resistance in colorectal cancer
Source: Front Pharmacol. 2024 May 24;15:1393693. doi: 10.3389/fphar.2024.1393693 (PMC11157230; doi:10.3389/fphar.2024.1393693)
Supplement: Supplementary file 2 [file DataSheet1.ZIP › Raw Data 1/Figure 1 and Table 1 /Summary of MTT IC50 values.xlsx]

## Sheet: Sheet1
	S1-M1-80 Vector Mitoxantrone	0	KU55933 1μM	Dorsomorphin 0.3μM	Dorsomorphin 1μM
		32.66	2.004	6.387	2.697
		32.6	1.949	7.941	2.766
		28.96	2.083	7.213	3.148
	Mean value	31.4067	2.012	7.18033	2.87033
	SD	2.11909	0.0673573	0.777515	0.242929
	multiple	1	15.6097	4.37398	10.9418
	S1-M1-80 sgABCG2 Mitoxantrone	0	KU55933 1μM	Dorsomorphin 0.3μM	Dorsomorphin 1μM
		0.814	1.14	0.962	0.858
		0.981	0.989	0.853	0.719
		0.938	0.919	0.731	1.07
	Mean value	0.911	1.016	0.848667	0.882333
	SD	0.0867122	0.112947	0.115561	0.176761
	multiple	34.4749	30.9121	37.0071	35.595
	S1-M1-80 Vector Doxorubicin	0	KU55933 1μM	Dorsomorphin 0.3μM	Dorsomorphin 1μM
		12.4	1.546	4.868	1.911
		12.12	1.503	4.397	1.997
		11.24	1.638	5.085	2.281
	Mean value	11.92	1.56233	4.78333	2.063
	SD	0.60531	0.0689662	0.351728	0.193629
	multiple	1	7.62961	2.49199	5.77799
	S1-M1-80 sgABCG2 Doxorubicin	0.885	0.947	0.853	0.719
		0.635	0.825	0.736	0.661
		0.807	0.986	0.659	0.621
	Mean value	0.775667	0.919333	0.749333	0.667
	SD	0.127911	0.0839901	0.0976849	0.0492747
	multiple	15.3674	12.9659	15.9075	17.8711
	S1-M1-80 Vector Cisplatin	0	KU55933 1μM	Dorsomorphin 0.3μM	Dorsomorphin 1μM
		28.42	30.19	30.06	33.01
		29.35	28.53	27.31	26.57
		29.03	27.72	26.91	23.81
	Mean value	28.9333	28.8133	28.0933	27.7967
	SD	0.472476	1.25914	1.71489	4.72107
	multiple	1	1.00416	1.0299	1.04089
	S1-M1-80 sgABCG2 Cisplatin	25.89	27.29	26.96	23.62
		28.87	28.32	27.64	24.83
		28.73	28.39	22.86	23.38
	Mean value	27.83	28	25.82	23.9433
	SD	1.68155	0.615873	2.58588	0.777196
	multiple	1.03965	1.03333	1.12058	1.20841
