# Supplementary material for: Dorsomorphin attenuates ABCG2-mediated multidrug resistance in colorectal cancer
Source: Front Pharmacol. 2024 May 24;15:1393693. doi: 10.3389/fphar.2024.1393693 (PMC11157230; doi:10.3389/fphar.2024.1393693)
Supplement: Supplementary file 2 [file DataSheet1.ZIP › Raw Data 1/Figure 2/Flow quantification of drug accumulation.xlsx]

## Sheet: Sheet1
	Drug accumulation	Mitoxantrone	KU55933 1μM	Dorsomorphin 0.3μM	Dorsomorphin 1μM
	S1-M1-80 Vector	0.136462	0.449915	0.227392	0.394354
		0.130946	0.450323	0.226015	0.394946
		0.123254	0.458685	0.229362	0.390262
	S1-M1-80 sgABCG2	1.01339	0.988791	1.00633	1.04555
		0.992494	0.998712	1.01687	1.04751
		0.994121	1.01994	1.00547	1.03893
	Drug accumulation	Rhodamine123	KU55933 1μM	Dorsomorphin 0.3μM	Dorsomorphin 1μM
	S1-M1-80 Vector	0.0300379	0.615819	0.122776	0.409588
		0.0293373	0.570621	0.117444	0.390459
		0.0298576	0.558757	0.115679	0.394106
	S1-M1-80 sgABCG2	0.983051	1.0791	1.0113	0.963503
		1.0113	1.01299	1	0.960452
		1.00565	1.01864	1.02825	0.983503
	Drug accumulation	Doxorubicin	KU55933 1μM	Dorsomorphin 0.3μM	Dorsomorphin 1μM
	S1-M1-80 Vector	0.236147	0.721147	0.381313	0.60426
		0.235373	0.726493	0.372067	0.597253
		0.234347	0.711647	0.37172	0.58594
	S1-M1-80 sgABCG2	0.993416	1.03003	1.00018	1.03456
		1.00144	1.02011	1.01239	0.997324
		1.00514	1.03853	1.01905	1.00955
