# Supplementary material for: Dorsomorphin attenuates ABCG2-mediated multidrug resistance in colorectal cancer
Source: Front Pharmacol. 2024 May 24;15:1393693. doi: 10.3389/fphar.2024.1393693 (PMC11157230; doi:10.3389/fphar.2024.1393693)
Supplement: Supplementary file 3 [file DataSheet2.ZIP]

Archive with 42 entries (36 files):
- Raw Data 2/
- Raw Data 2/Figure 2/
- Raw Data 2/Figure 2/Flow cytometry data/
- Raw Data 2/Figure 2/Flow cytometry data/S1-M1-80 sgABCG2 Doxorubicin/
- Raw Data 2/Figure 2/Flow cytometry data/S1-M1-80 sgABCG2 Doxorubicin/sg 0 10.9 1.fcs
- Raw Data 2/Figure 2/Flow cytometry data/S1-M1-80 sgABCG2 Doxorubicin/sg 0 10.9 2.fcs
- Raw Data 2/Figure 2/Flow cytometry data/S1-M1-80 sgABCG2 Doxorubicin/sg 0 10.9 3.fcs
- Raw Data 2/Figure 2/Flow cytometry data/S1-M1-80 sgABCG2 Doxorubicin/sg dor0.3 10.9 1.fcs
- Raw Data 2/Figure 2/Flow cytometry data/S1-M1-80 sgABCG2 Doxorubicin/sg dor0.3 10.9 2.fcs
- Raw Data 2/Figure 2/Flow cytometry data/S1-M1-80 sgABCG2 Doxorubicin/sg dor0.3 10.9 3.fcs
- Raw Data 2/Figure 2/Flow cytometry data/S1-M1-80 sgABCG2 Doxorubicin/sg dor1 10.9 1.fcs
- Raw Data 2/Figure 2/Flow cytometry data/S1-M1-80 sgABCG2 Doxorubicin/sg dor1 10.9 2.fcs
- Raw Data 2/Figure 2/Flow cytometry data/S1-M1-80 sgABCG2 Doxorubicin/sg dor1 10.9 3.fcs
- Raw Data 2/Figure 2/Flow cytometry data/S1-M1-80 sgABCG2 Doxorubicin/sg ku1 10.9 1.fcs
- Raw Data 2/Figure 2/Flow cytometry data/S1-M1-80 sgABCG2 Doxorubicin/sg ku1 10.9 2.fcs
- Raw Data 2/Figure 2/Flow cytometry data/S1-M1-80 sgABCG2 Doxorubicin/sg ku1 10.9 3.fcs
- Raw Data 2/Figure 2/Flow cytometry data/S1-M1-80 sgABCG2 Mitoxantrone/
- Raw Data 2/Figure 2/Flow cytometry data/S1-M1-80 sgABCG2 Mitoxantrone/sg 0 10.26 1.fcs
- Raw Data 2/Figure 2/Flow cytometry data/S1-M1-80 sgABCG2 Mitoxantrone/sg 0 10.26 2.fcs
- Raw Data 2/Figure 2/Flow cytometry data/S1-M1-80 sgABCG2 Mitoxantrone/sg 0 10.26 3.fcs
- Raw Data 2/Figure 2/Flow cytometry data/S1-M1-80 sgABCG2 Mitoxantrone/sg d0.3 10.26 1.fcs
- Raw Data 2/Figure 2/Flow cytometry data/S1-M1-80 sgABCG2 Mitoxantrone/sg d0.3 10.26 2.fcs
- Raw Data 2/Figure 2/Flow cytometry data/S1-M1-80 sgABCG2 Mitoxantrone/sg d0.3 10.26 3.fcs
- Raw Data 2/Figure 2/Flow cytometry data/S1-M1-80 sgABCG2 Mitoxantrone/sg d1 10.26 1.fcs
- Raw Data 2/Figure 2/Flow cytometry data/S1-M1-80 sgABCG2 Mitoxantrone/sg d1 10.26 2.fcs
- Raw Data 2/Figure 2/Flow cytometry data/S1-M1-80 sgABCG2 Mitoxantrone/sg d1 10.26 3.fcs
- Raw Data 2/Figure 2/Flow cytometry data/S1-M1-80 sgABCG2 Mitoxantrone/sg ku1 10.26 1.fcs
- Raw Data 2/Figure 2/Flow cytometry data/S1-M1-80 sgABCG2 Mitoxantrone/sg ku1 10.26 2.fcs
- Raw Data 2/Figure 2/Flow cytometry data/S1-M1-80 sgABCG2 Mitoxantrone/sg ku1 10.26 3.fcs
- Raw Data 2/Figure 2/Flow cytometry data/S1-M1-80 sgABCG2 Rhodamine123/
- Raw Data 2/Figure 2/Flow cytometry data/S1-M1-80 sgABCG2 Rhodamine123/sg 0 10.28 1.fcs
- Raw Data 2/Figure 2/Flow cytometry data/S1-M1-80 sgABCG2 Rhodamine123/sg 0 10.28 2.fcs
- Raw Data 2/Figure 2/Flow cytometry data/S1-M1-80 sgABCG2 Rhodamine123/sg 0 10.28 3.fcs
- Raw Data 2/Figure 2/Flow cytometry data/S1-M1-80 sgABCG2 Rhodamine123/sg d0.3 10.28 1.fcs
- Raw Data 2/Figure 2/Flow cytometry data/S1-M1-80 sgABCG2 Rhodamine123/sg d0.3 10.28 2.fcs
- Raw Data 2/Figure 2/Flow cytometry data/S1-M1-80 sgABCG2 Rhodamine123/sg d0.3 10.28 3.fcs
- Raw Data 2/Figure 2/Flow cytometry data/S1-M1-80 sgABCG2 Rhodamine123/sg d1 10.28 1.fcs
- Raw Data 2/Figure 2/Flow cytometry data/S1-M1-80 sgABCG2 Rhodamine123/sg d1 10.28 2.fcs
- Raw Data 2/Figure 2/Flow cytometry data/S1-M1-80 sgABCG2 Rhodamine123/sg d1 10.28 3.fcs
- Raw Data 2/Figure 2/Flow cytometry data/S1-M1-80 sgABCG2 Rhodamine123/sg KU1 10.28 1.fcs
- Raw Data 2/Figure 2/Flow cytometry data/S1-M1-80 sgABCG2 Rhodamine123/sg KU1 10.28 2.fcs
- Raw Data 2/Figure 2/Flow cytometry data/S1-M1-80 sgABCG2 Rhodamine123/sg KU1 10.28 3.fcs
